# Supplementary material for: Development of Functional Abilities Assessment in Paediatric Oncology (FAAP-O) Scale for Children and Adolescents Affected by Cancer
Source: Children (Basel). 2025 Sep 1;12(9):1163. doi: 10.3390/children12091163 (PMC12468092; doi:10.3390/children12091163)
Supplement: Supplementary file 1 [file children-12-01163-s001.zip]

Archive with 2 entries (2 files):
- supl mat2_scoring calculator.xlsx
- Supplementary.pdf
