# Supplementary material for: Development of Functional Abilities Assessment in Paediatric Oncology (FAAP-O) Scale for Children and Adolescents Affected by Cancer
Source: Children (Basel). 2025 Sep 1;12(9):1163. doi: 10.3390/children12091163 (PMC12468092; doi:10.3390/children12091163)
Supplement: Supplementary file 1 [file children-12-01163-s001.zip › supl mat2_scoring calculator.xlsx]

## Sheet: Risposte del modulo 1
Date	Physiotherapist	Patient identificator	DIMENSION 1-->	ITEM 1	ITEM 2	ITEM 3	ITEM 4	DIMENSION 1 Score	DIMENSION 2 -->	ITEM 5	ITEM 6	ITEM 7	ITEM 8	ITEM 9	ITEM 10	DIMENSION 2 Score	DIMENSION 3 -->	ITEM 11	ITEM 12	ITEM 13	ITEM 14	ITEM 15	DIMENSION 3 Score	DIMENSION 4 -->	ITEM 16	ITEM 17	ITEM 18	ITEM 19	ITEM 20	ITEM 21	ITEM 22	ITEM 23	ITEM 24	ITEM 25	DIMENSION 4 Score	DIMENSION 5 -->	ITEM 26	ITEM 27	ITEM 28	ITEM 29	ITEM 30	ITEM 31	ITEM 32	ITEM 33	ITEM 34	ITEM 35	ITEM 36	DIMENSION 5 Score	TOTAL SCORE
			DIMENSION 1-->					#DIV/0!	DIMENSION 2 -->							#DIV/0!	DIMENSION 3 -->						#DIV/0!	DIMENSION 4 -->											#DIV/0!	DIMENSION 5 -->												#DIV/0!	#DIV/0!
2021-06-17 14:29:06	Fabiola P	SNC01 T0	DIMENSION 1-->					#DIV/0!	DIMENSION 2 -->							#DIV/0!	DIMENSION 3 -->						#DIV/0!	DIMENSION 4 -->											#DIV/0!	DIMENSION 5 -->												#DIV/0!	#DIV/0!
